# Supplementary material for: Sarcomatoid-associated gene risk index for clear cell renal cell carcinoma
Source: Front Genet. 2022 Sep 8;13:985641. doi: 10.3389/fgene.2022.985641 (PMC9493111; doi:10.3389/fgene.2022.985641)
Supplement: Supplementary file 1 [file DataSheet1.xlsx]

## Sheet: Sheet1
S-Table-1 TCGA clinical data
	Before PSM		P	FDR	After PSM		P	FDR
	ccRCC(N=409)	sRCC(N=45)			ccRCC(N=21)	sRCC(N=21)
Stage			<0.001***	<0.001***			1	1
I	223(49.12%)	2(0.44%)			2(4.76%)	2(4.76%)
II	40(8.81%)	1(0.22%)			1(2.38%)	1(2.38%)
III	93(20.48%)	5(1.10%)			5(11.90%)	5(11.90%)
IV	53(11.67%)	37(8.15%)			13(30.95%)	13(30.95%)
T			<0.001***	<0.001***			1	1
T1	226(49.78%)	7(1.54%)			3(7.14%)	4(9.52%)
T2	49(10.79%)	5(1.10%)			3(7.14%)	2(4.76%)
T3	131(28.85%)	25(5.51%)			13(30.95%)	12(28.57%)
T4	3(0.66%)	8(1.76%)			2(4.76%)	3(7.14%)
N			0.0025**	0.005**			1	1
N0	401(88.33%)	40(8.81%)			20(47.62%)	20(47.62%)
N1	8(1.76%)	5(1.10%)			1(2.38%)	1(2.38%)
M			<0.001***	<0.001***			1	1
M0	358(78.85%)	26(5.73%)			9(21.43%)	9(21.43%)
M1	51(11.23%)	19(4.19%)			12(28.57%)	12(28.57%)
Age			0.28	0.28			1	1
<52	99(21.81%)	9(1.98%)			2(4.76%)	3(7.14%)
52-73	240(52.86%)	24(5.29%)			14(33.33%)	13(30.95%)
>73	70(15.42%)	12(2.64%)			5(11.90%)	5(11.90%)
Size			<0.001***	<0.001***			0.92	1
<5.7cm	234(51.54%)	10(2.20%)			5(11.90%)	5(11.90%)
5.7-9.3cm	114(25.11%)	17(3.74%)			9(21.43%)	7(16.67%)
>9.3cm	61(13.44%)	18(3.96%)			7(16.67%)	9(21.43%)

## Sheet: Sheet2
immune check point gene list
IDO1
LAG3
CTLA4
TNFRSF9
ICOS
CD80
PDCD1LG2
TIGIT
CD70
TNFSF9
ICOSLG
KIR3DL1
CD86
PDCD1
LAIR1
TNFRSF8
TNFSF15
TNFRSF14
IDO2
CD276
CD40
TNFRSF4
TNFSF14
HHLA2
CD244
CD274
HAVCR2
CD27
BTLA
LGALS9
TMIGD2
CD28
CD48
TNFRSF25
CD40LG
ADORA2A
VTCN1
CD160
CD44
TNFSF18
TNFRSF18
BTNL2
C10orf54
CD200R1
TNFSF4
CD200
NRP1
PD1
PDL1

## Sheet: Sheet3
S-Table-3 NMF clinical data
Characteristics	C4(N=187)	C3(N=35)	C2(N=62)	C1(N=170)	Total(N=454)	pvalue	FDR
Type						0.0011	0.0078
ccRCC	163(35.90%)	30(6.61%)	51(11.23%)	165(36.34%)	409(90.09%)
sRCC	24(5.29%)	5(1.10%)	11(2.42%)	5(1.10%)	45(9.91%)
stage						0.0056	0.03
Stage I	94(20.70%)	18(3.96%)	17(3.74%)	96(21.15%)	225(49.56%)
Stage II	12(2.64%)	5(1.10%)	7(1.54%)	17(3.74%)	41(9.03%)
Stage III	44(9.69%)	4(0.88%)	17(3.74%)	33(7.27%)	98(21.59%)
Stage IV	37(8.15%)	8(1.76%)	21(4.63%)	24(5.29%)	90(19.82%)
T						0.0014	0.0084
T1	98(21.59%)	18(3.96%)	20(4.41%)	97(21.37%)	233(51.32%)
T2	20(4.41%)	5(1.10%)	9(1.98%)	20(4.41%)	54(11.89%)
T3	65(14.32%)	8(1.76%)	32(7.05%)	51(11.23%)	156(34.36%)
T4	4(0.88%)	4(0.88%)	1(0.22%)	2(0.44%)	11(2.42%)
N						0.09	0.18
N0	180(39.65%)	34(7.49%)	58(12.78%)	169(37.22%)	441(97.14%)
N1	7(1.54%)	1(0.22%)	4(0.88%)	1(0.22%)	13(2.86%)
M						0.0091	0.04
M0	163(35.90%)	28(6.17%)	44(9.69%)	149(32.82%)	384(84.58%)
M1	24(5.29%)	7(1.54%)	18(3.96%)	21(4.63%)	70(15.42%)
Age						0.47	0.47
52-73	107(23.57%)	17(3.74%)	40(8.81%)	100(22.03%)	264(58.15%)
<52	47(10.35%)	13(2.86%)	12(2.64%)	36(7.93%)	108(23.79%)
>73	33(7.27%)	5(1.10%)	10(2.20%)	34(7.49%)	82(18.06%)
Size						0.06	0.18
5.7-9.3cm	48(10.57%)	9(1.98%)	22(4.85%)	52(11.45%)	131(28.85%)
<5.7cm	103(22.69%)	17(3.74%)	25(5.51%)	99(21.81%)	244(53.74%)
>9.3cm	36(7.93%)	9(1.98%)	15(3.30%)	19(4.19%)	79(17.40%)

## Sheet: Sheet4
COL7A1-TCGA-OS
CancerCode	pvalue	HR	Lower	Upper	Hazard Ratio(95%CI)
TCGA-KIPAN(N=855)	1.9e-19	1.33555	1.2557	1.42047	1.34(1.26,1.42)
TCGA-KIRC(N=515)	3.2e-16	1.36301	1.26862	1.46442	1.36(1.27,1.46)
TCGA-MESO(N=84)	4e-06	1.36238	1.19401	1.55449	1.36(1.19,1.55)
TCGA-ACC(N=77)	0.0012	1.36936	1.12816	1.66212	1.37(1.13,1.66)
TCGA-LUAD(N=490)	0.0051	1.1131	1.03269	1.19977	1.11(1.03,1.20)
TCGA-PAAD(N=172)	0.0059	1.166	1.04479	1.30127	1.17(1.04,1.30)
TCGA-KIRP(N=276)	0.007	1.23452	1.05897	1.43917	1.23(1.06,1.44)
TCGA-KICH(N=64)	0.008	1.4456	1.08849	1.91986	1.45(1.09,1.92)
TCGA-CHOL(N=33)	0.03	1.4043	1.02307	1.92758	1.40(1.02,1.93)
TCGA-LAML(N=144)	0.14	1.11187	0.966677	1.27887	1.11(0.97,1.28)
TCGA-SKCM(N=444)	0.22	1.04078	0.975948	1.10991	1.04(0.98,1.11)
TCGA-SARC(N=254)	0.27	1.05288	0.960299	1.15438	1.05(0.96,1.15)
TCGA-PRAD(N=492)	0.36	1.26349	0.766917	2.0816	1.26(0.77,2.08)
TCGA-LIHC(N=341)	0.47	1.03037	0.950202	1.1173	1.03(0.95,1.12)
TCGA-SKCM-P(N=97)	0.47	1.07551	0.883533	1.3092	1.08(0.88,1.31)
TCGA-BLCA(N=398)	0.6	1.02174	0.942919	1.10716	1.02(0.94,1.11)
TCGA-COAD(N=278)	0.61	1.04609	0.878321	1.2459	1.05(0.88,1.25)
TCGA-UCEC(N=166)	0.71	1.04674	0.820556	1.33528	1.05(0.82,1.34)
TCGA-TGCT(N=128)	0.76	1.10828	0.565213	2.17314	1.11(0.57,2.17)
TCGA-THYM(N=117)	0.81	1.0435	0.737787	1.47588	1.04(0.74,1.48)
TCGA-CESC(N=273)	0.83	1.01575	0.881832	1.17001	1.02(0.88,1.17)
TCGA-STES(N=547)	0.89	1.00485	0.939381	1.07489	1.00(0.94,1.07)
TCGA-SKCM-M(N=347)	0.89	1.0051	0.935893	1.07941	1.01(0.94,1.08)
TCGA-ESCA(N=175)	0.9	1.00847	0.889443	1.14342	1.01(0.89,1.14)
TCGA-THCA(N=501)	0.96	1.00694	0.779133	1.30134	1.01(0.78,1.30)
TCGA-GBMLGG(N=619)	0.08	0.925308	0.847162	1.01066	0.93(0.85,1.01)
TCGA-LGG(N=474)	0.09	0.899952	0.797246	1.01589	0.90(0.80,1.02)
TCGA-READ(N=90)	0.27	0.805211	0.550125	1.17858	0.81(0.55,1.18)
TCGA-OV(N=407)	0.32	0.962544	0.893248	1.03722	0.96(0.89,1.04)
TCGA-BRCA(N=1044)	0.34	0.946555	0.845203	1.06006	0.95(0.85,1.06)
TCGA-UCS(N=55)	0.36	0.883378	0.675666	1.15495	0.88(0.68,1.15)
TCGA-HNSC(N=509)	0.45	0.956156	0.851367	1.07384	0.96(0.85,1.07)
TCGA-LUSC(N=468)	0.46	0.97102	0.897852	1.05015	0.97(0.90,1.05)
TCGA-UVM(N=74)	0.56	0.920469	0.698105	1.21366	0.92(0.70,1.21)
TCGA-STAD(N=372)	0.63	0.976478	0.886415	1.07569	0.98(0.89,1.08)
TCGA-DLBC(N=44)	0.67	0.915496	0.612683	1.36797	0.92(0.61,1.37)
TCGA-PCPG(N=170)	0.72	0.905154	0.526786	1.55529	0.91(0.53,1.56)
TCGA-GBM(N=144)	0.82	0.98398	0.856659	1.13022	0.98(0.86,1.13)
TCGA-COADREAD(N=368)	0.99	0.999423	0.852087	1.17223	1.00(0.85,1.17)

## Sheet: Sheet5
LCTL-TCGA-OS
CancerCode	pvalue	HR	Lower	Upper	Hazard Ratio(95%CI)
TCGA-GBMLGG(N=619)	2.1e-44	1.72796	1.59684	1.86984	1.73(1.60,1.87)
TCGA-LGG(N=474)	1.2e-15	1.60173	1.42804	1.79656	1.60(1.43,1.80)
TCGA-KIPAN(N=855)	9.7e-11	1.39596	1.27325	1.53049	1.40(1.27,1.53)
TCGA-KIRC(N=515)	2.6e-06	1.31122	1.18126	1.45548	1.31(1.18,1.46)
TCGA-KICH(N=64)	0.00069	2.92405	1.62415	5.26431	2.92(1.62,5.26)
TCGA-MESO(N=84)	0.0016	1.2777	1.10298	1.4801	1.28(1.10,1.48)
TCGA-UVM(N=74)	0.0025	1.56196	1.17998	2.06761	1.56(1.18,2.07)
TCGA-KIRP(N=276)	0.01	1.45112	1.10123	1.91217	1.45(1.10,1.91)
TCGA-BLCA(N=398)	0.03	1.15143	1.01837	1.30187	1.15(1.02,1.30)
TCGA-LUAD(N=490)	0.05	1.14001	1.00341	1.2952	1.14(1.00,1.30)
TCGA-ACC(N=77)	0.06	1.22147	0.987092	1.5115	1.22(0.99,1.51)
TCGA-STES(N=547)	0.11	1.09065	0.979685	1.21417	1.09(0.98,1.21)
TCGA-BRCA(N=1044)	0.13	1.09152	0.976243	1.22041	1.09(0.98,1.22)
TCGA-LIHC(N=341)	0.15	1.06499	0.977953	1.15977	1.06(0.98,1.16)
TCGA-GBM(N=144)	0.17	1.12047	0.953141	1.31717	1.12(0.95,1.32)
TCGA-PRAD(N=492)	0.18	1.45621	0.844437	2.51121	1.46(0.84,2.51)
TCGA-THCA(N=501)	0.18	1.28598	0.906499	1.82431	1.29(0.91,1.82)
TCGA-STAD(N=372)	0.23	1.07827	0.953945	1.21879	1.08(0.95,1.22)
TCGA-UCS(N=55)	0.24	1.13846	0.915975	1.41499	1.14(0.92,1.41)
TCGA-CESC(N=273)	0.28	1.12312	0.909814	1.38642	1.12(0.91,1.39)
TCGA-CHOL(N=33)	0.33	1.41409	0.737606	2.71099	1.41(0.74,2.71)
TCGA-LUSC(N=468)	0.38	1.0558	0.935447	1.19164	1.06(0.94,1.19)
TCGA-ESCA(N=175)	0.43	1.10344	0.865639	1.40656	1.10(0.87,1.41)
TCGA-PCPG(N=170)	0.5	1.20093	0.709373	2.0331	1.20(0.71,2.03)
TCGA-UCEC(N=166)	0.67	1.04018	0.869715	1.24407	1.04(0.87,1.24)
TCGA-SKCM-P(N=97)	0.85	1.01467	0.87193	1.18078	1.01(0.87,1.18)
TCGA-SARC(N=254)	0.89	1.00828	0.894001	1.13716	1.01(0.89,1.14)
TCGA-TGCT(N=128)	0.9	1.05706	0.439653	2.54149	1.06(0.44,2.54)
TCGA-COAD(N=278)	0.92	1.01015	0.827613	1.23294	1.01(0.83,1.23)
TCGA-HNSC(N=509)	0.94	1.00299	0.924799	1.08778	1.00(0.92,1.09)
TCGA-SKCM(N=444)	0.19	0.9604	0.904643	1.01959	0.96(0.90,1.02)
TCGA-THYM(N=117)	0.22	0.84869	0.649323	1.10927	0.85(0.65,1.11)
TCGA-SKCM-M(N=347)	0.23	0.961425	0.901026	1.02587	0.96(0.90,1.03)
TCGA-PAAD(N=172)	0.46	0.948822	0.824782	1.09152	0.95(0.82,1.09)
TCGA-DLBC(N=44)	0.48	0.876773	0.605955	1.26863	0.88(0.61,1.27)
TCGA-READ(N=90)	0.55	0.90568	0.652891	1.25634	0.91(0.65,1.26)
TCGA-LAML(N=144)	0.57	0.929586	0.723685	1.19407	0.93(0.72,1.19)
TCGA-OV(N=407)	0.61	0.974653	0.883477	1.07524	0.97(0.88,1.08)
TCGA-COADREAD(N=368)	0.83	0.981666	0.829704	1.16146	0.98(0.83,1.16)

## Sheet: Sheet6
NPR3-TCGA-OS
CancerCode	pvalue	HR	Lower	Upper	Hazard Ratio(95%CI)
TCGA-STAD(N=372)	0.00098	1.14851	1.05811	1.24664	1.15(1.06,1.25)
TCGA-BLCA(N=398)	0.0077	1.11426	1.02917	1.20639	1.11(1.03,1.21)
TCGA-KICH(N=64)	0.01	1.86593	1.13406	3.07011	1.87(1.13,3.07)
TCGA-BRCA(N=1044)	0.04	1.09755	1.00296	1.20107	1.10(1.00,1.20)
TCGA-STES(N=547)	0.07	1.05418	0.996731	1.11494	1.05(1.00,1.11)
TCGA-MESO(N=84)	0.08	1.0915	0.990243	1.2031	1.09(0.99,1.20)
TCGA-PAAD(N=172)	0.1	1.11615	0.979533	1.27183	1.12(0.98,1.27)
TCGA-SARC(N=254)	0.14	1.07382	0.976832	1.18044	1.07(0.98,1.18)
TCGA-SKCM-P(N=97)	0.16	1.08708	0.967274	1.22173	1.09(0.97,1.22)
TCGA-COAD(N=278)	0.18	1.07462	0.967451	1.19366	1.07(0.97,1.19)
TCGA-COADREAD(N=368)	0.2	1.06214	0.967966	1.16548	1.06(0.97,1.17)
TCGA-THCA(N=501)	0.24	1.15607	0.908207	1.47158	1.16(0.91,1.47)
TCGA-GBMLGG(N=619)	0.26	1.04183	0.970225	1.11872	1.04(0.97,1.12)
TCGA-LUAD(N=490)	0.28	1.05786	0.955364	1.17135	1.06(0.96,1.17)
TCGA-GBM(N=144)	0.3	1.05753	0.951965	1.1748	1.06(0.95,1.17)
TCGA-LGG(N=474)	0.32	1.05078	0.952412	1.15932	1.05(0.95,1.16)
TCGA-UVM(N=74)	0.35	1.08039	0.91767	1.27196	1.08(0.92,1.27)
TCGA-LAML(N=144)	0.4	1.02698	0.965574	1.09229	1.03(0.97,1.09)
TCGA-CESC(N=273)	0.48	1.04191	0.92892	1.16865	1.04(0.93,1.17)
TCGA-THYM(N=117)	0.53	1.10918	0.8035	1.53115	1.11(0.80,1.53)
TCGA-READ(N=90)	0.7	1.04223	0.842641	1.28909	1.04(0.84,1.29)
TCGA-TGCT(N=128)	0.88	1.03999	0.636681	1.69879	1.04(0.64,1.70)
TCGA-PCPG(N=170)	0.92	1.02382	0.645379	1.62418	1.02(0.65,1.62)
TCGA-OV(N=407)	1	1.00019	0.93632	1.06841	1.00(0.94,1.07)
TCGA-KIRC(N=515)	2.2e-13	0.798786	0.751601	0.848934	0.80(0.75,0.85)
TCGA-KIPAN(N=855)	2.9e-05	0.889701	0.842084	0.940011	0.89(0.84,0.94)
TCGA-KIRP(N=276)	0.02	0.84207	0.729557	0.971935	0.84(0.73,0.97)
TCGA-ACC(N=77)	0.04	0.825827	0.685218	0.995289	0.83(0.69,1.00)
TCGA-SKCM-M(N=347)	0.21	0.964738	0.911696	1.02087	0.96(0.91,1.02)
TCGA-ESCA(N=175)	0.22	0.945199	0.863766	1.03431	0.95(0.86,1.03)
TCGA-UCEC(N=166)	0.31	0.903978	0.7452	1.09659	0.90(0.75,1.10)
TCGA-LUSC(N=468)	0.33	0.963589	0.89453	1.03798	0.96(0.89,1.04)
TCGA-HNSC(N=509)	0.36	0.971445	0.912659	1.03402	0.97(0.91,1.03)
TCGA-PRAD(N=492)	0.4	0.859541	0.603715	1.22377	0.86(0.60,1.22)
TCGA-SKCM(N=444)	0.48	0.981528	0.931533	1.03421	0.98(0.93,1.03)
TCGA-CHOL(N=33)	0.54	0.905279	0.658551	1.24444	0.91(0.66,1.24)
TCGA-UCS(N=55)	0.7	0.961297	0.786307	1.17523	0.96(0.79,1.18)
TCGA-LIHC(N=341)	0.82	0.990459	0.912442	1.07515	0.99(0.91,1.08)
TCGA-DLBC(N=44)	0.99	0.998057	0.737281	1.35107	1.00(0.74,1.35)

## Sheet: Sheet7
ZFHX4-TCGA-OS
CancerCode	pvalue	HR	Lower	Upper	Hazard Ratio(95%CI)
TCGA-KIPAN(N=855)	1.4e-08	1.20228	1.12874	1.28061	1.20(1.13,1.28)
TCGA-KIRC(N=515)	0.00021	1.18141	1.08221	1.28971	1.18(1.08,1.29)
TCGA-STAD(N=372)	0.00035	1.16127	1.06973	1.26064	1.16(1.07,1.26)
TCGA-KIRP(N=276)	0.0005	1.23326	1.09461	1.38947	1.23(1.09,1.39)
TCGA-THCA(N=501)	0.00094	1.66488	1.24234	2.23114	1.66(1.24,2.23)
TCGA-BLCA(N=398)	0.0075	1.08914	1.02307	1.15946	1.09(1.02,1.16)
TCGA-UCEC(N=166)	0.02	1.1546	1.02408	1.30177	1.15(1.02,1.30)
TCGA-STES(N=547)	0.04	1.06995	1.00212	1.14238	1.07(1.00,1.14)
TCGA-KICH(N=64)	0.06	1.28346	0.984923	1.67249	1.28(0.98,1.67)
TCGA-LUAD(N=490)	0.08	1.07004	0.991276	1.15505	1.07(0.99,1.16)
TCGA-LGG(N=474)	0.09	1.2062	0.974025	1.49371	1.21(0.97,1.49)
TCGA-UVM(N=74)	0.09	1.1731	0.975113	1.41129	1.17(0.98,1.41)
TCGA-PAAD(N=172)	0.1	1.12017	0.976791	1.2846	1.12(0.98,1.28)
TCGA-PRAD(N=492)	0.13	1.41401	0.903919	2.21196	1.41(0.90,2.21)
TCGA-SKCM-P(N=97)	0.16	1.11526	0.956137	1.30086	1.12(0.96,1.30)
TCGA-OV(N=407)	0.18	1.04963	0.977298	1.12733	1.05(0.98,1.13)
TCGA-DLBC(N=44)	0.21	1.28958	0.867761	1.91644	1.29(0.87,1.92)
TCGA-COADREAD(N=368)	0.22	1.06348	0.964243	1.17293	1.06(0.96,1.17)
TCGA-COAD(N=278)	0.23	1.0686	0.959776	1.18976	1.07(0.96,1.19)
TCGA-BRCA(N=1044)	0.26	1.0632	0.956516	1.18178	1.06(0.96,1.18)
TCGA-ACC(N=77)	0.26	1.17233	0.888694	1.54649	1.17(0.89,1.55)
TCGA-SARC(N=254)	0.27	1.04281	0.96842	1.12291	1.04(0.97,1.12)
TCGA-GBM(N=144)	0.33	1.08525	0.920001	1.28019	1.09(0.92,1.28)
TCGA-CESC(N=273)	0.34	1.04841	0.952117	1.15444	1.05(0.95,1.15)
TCGA-HNSC(N=509)	0.47	1.02364	0.960734	1.09066	1.02(0.96,1.09)
TCGA-CHOL(N=33)	0.48	1.08935	0.859339	1.38092	1.09(0.86,1.38)
TCGA-PCPG(N=170)	0.5	1.39348	0.536187	3.62145	1.39(0.54,3.62)
TCGA-READ(N=90)	0.65	1.05955	0.828233	1.35547	1.06(0.83,1.36)
TCGA-LUSC(N=468)	0.88	1.00477	0.945516	1.06773	1.00(0.95,1.07)
TCGA-LIHC(N=341)	0.96	1.00263	0.893299	1.12534	1.00(0.89,1.13)
TCGA-MESO(N=84)	0.97	1.00239	0.866663	1.15938	1.00(0.87,1.16)
TCGA-UCS(N=55)	0.002	0.794915	0.684738	0.922819	0.79(0.68,0.92)
TCGA-GBMLGG(N=619)	0.0089	0.860642	0.769218	0.962932	0.86(0.77,0.96)
TCGA-LAML(N=144)	0.06	0.930621	0.862957	1.00359	0.93(0.86,1.00)
TCGA-THYM(N=117)	0.19	0.795696	0.563584	1.1234	0.80(0.56,1.12)
TCGA-ESCA(N=175)	0.22	0.937995	0.847428	1.03824	0.94(0.85,1.04)
TCGA-SKCM-M(N=347)	0.74	0.989007	0.925854	1.05647	0.99(0.93,1.06)
TCGA-SKCM(N=444)	0.77	0.991052	0.933204	1.05249	0.99(0.93,1.05)
TCGA-TGCT(N=128)	0.86	0.960772	0.615096	1.50071	0.96(0.62,1.50)
